# Supplementary material for: Critical gaps in understanding firearm suicide in Hispanic communities: demographics, mental health, and access to care
Source: Health Aff Sch. 2023 Jun 20;1(1):qxad016. doi: 10.1093/haschl/qxad016 (PMC11103729; doi:10.1093/haschl/qxad016)
Supplement: qxad016_Supplementary_Data [file qxad016_Supplementary_Data.zip]

Archive with 2 entries (2 files):
- HAS - Supplementary Material - Goldstein et al - Correct.docx
- coi_disclosure 4-27.docx
